# Supplementary material for: Adolescent Addiction Curriculum: Impact on Knowledge Self-Assessment in Pediatric Learners
Source: MedEdPORTAL. 2018 May 7;14:10716. doi: 10.15766/mep_2374-8265.10716 (PMC6342343; doi:10.15766/mep_2374-8265.10716)
Supplement: Supplementary file 1 — A. Addiction Session 1 Lecture Plan.docx B. Addiction Session 1 Instructor Notes.docx C. Addiction Session 1 Slides.pptx D. Addiction Session 1 Self-Assessment.docx E. Addiction Session 2 Lecture Plan.docx F. Addiction Session 2 Instructor Notes.docx G. Addiction Session 2 Slides.pptx H. Addiction Session 2 Self-Assessment.docx I. Addiction Session 2 Worksheets.docx J. Addiction Session 2 Patient Case B.docx K. Addiction Session 3 Lecture Plan.docx L. Addiction Session 3 Instructor Notes.docx M. Addiction Session 3 Slides.pptx N. Addiction Session 3 Self-Assessment.docx [file mep-14-10716-s001.zip]

Archive with 15 entries (15 files):
- _Educational_Summary_Report_10716.pdf
- A._Addiction_Session_1_Lecture_Plan.docx
- B._Addiction_Session_1_Instructor_Notes.docx
- C._Addiction_Session_1_Slides.pptx
- D._Addiction_Session_1_Self-Assessment.docx
- E._Addiction_Session_2_Lecture_Plan.docx
- F._Addiction_Session_2_Instructor_Notes.docx
- G._Addiction_Session_2_Slides.pptx
- H._Addiction_Session_2_Self-Assessment.docx
- I._Addiction_Session_2_Worksheets.docx
- J._Addiction_Session_2_Patient_Case_B.docx
- K._Addiction_Session_3_Lecture_Plan.docx
- L._Addiction_Session_3_Instructor_Notes.docx
- M._Addiction_Session_3_Slides.pptx
- N._Addiction_Session_3_Self-Assessment.docx
